# Supplementary material for: Expanding access to veterinary clinical decision support in resource-limited settings: a scoping review of clinical decision support tools in medicine and antimicrobial stewardship
Source: Front Vet Sci. 2024 Jun 4;11:1349188. doi: 10.3389/fvets.2024.1349188 (PMC11184142; doi:10.3389/fvets.2024.1349188)
Supplement: Supplementary Table S1 — Final list of CDS tools included in the study. [file Table_1.XLSX]

## Sheet: Sheet1
CDS Tool Name (Reference)	Country of Origin	Country of Origin economic status	CDS tool target	Target healthcare setting	Tool scope	Tool user	Type of tool	Inference engine methodology	Tool outputs	Phase of development	Validation activity undertaken	Number of reference in the manuscript
WHO digital ANC	Brazil	MIC	Pregnant patient	Primary health care in Brazil and Indonesia	Management of Antenatal Care for a Positive Pregnancy	Nurse and midwife	Mobile health application	Decision tree	(i) List of patients, individual patient record summary feature (e.g. filter patient with certain condition, attention flag, physical examination result) (ii) Clinical workflow (Symptoms & Follow Up, Physical Exam, Tests, and Counselling & Treatment)	Development	No information	[63]
Adult Dosing Methodology (ADM)	United States of America	HIC	Patient	Acute care hospitals in USA	Treatment optimization and reduce medication dosing errors	Pharmacist	Computer software	Logical step	(i) recommendation on specific medication based on indications (ii) recommendation on appropriate medication dose, frequency, and duration	Development	No information	[52]
MISSION Syncope	United States of America	HIC	Patient with Syncope	USA (Target healthcare setting not specified		Clinician	Mobile health application	Logistic Regression	(i) List of differetial diagnosis (ii) Recommendation on the selected diagnosis (iii) Risk stratification for adverse cardiovascular events	Development	Yes, using retrospective chart review of 30 patients who had presented to the Emergency Department with syncope	[67]
Drug Allergy App	United Kingdom	HIC	Patients with drug allergy	Regional immunology center in the UK	Diagnosis of drug allergy	Health-care professionals	Mobile health application	No information	Generate allergy diagnosis including: (i)Type I (immediate) allergy (ii) Delayed severe allergic reaction (iii) Delayed nonsevere allergic reaction	Development	Yes, using anonymous data from hospitals clinical databases	[25]
Rehydration Calculator	Bangladesh	LMIC	Patients with diarrheal disease	Hospitals in Bangladesh	Management of diarrheal disease	Clinician	Mobile health application	No information	Recommendations for medication and fluid administration	Implementation	No information	[68]
JointCalc	United Kingdom	HIC	Patients for joint replacement	Hospitals in UK and other countries (not specified)	Recommendations for joint replacement	Clinician	Web-based application, mobile health application	Minimum mean square error estimation	(i) expected patient reported outcome measure (PROM) score for joint pain and quality of life at six months post-surgery; (ii) risk of death within one year post-surgery; (iii) risk of the patient requiring revision surgery within ten years following the initial operation	Development	Yes, using National Health Service ((UK) digital data on hip and knee replacement surgeries performed between May 2009 and February 2018	[74]
Lyv application	United States of America	HIC	Paediatric patient	Hospitals in USA	Vancomycin dosing in pediatrics	Clinician	Computer software	Bayesian	(i) Estimates of Phamaco Kinetics parameters, a recommended dosing regimen and the probability of therapeutic target attainments (ii) visualization of the concentration-time profile given the new proposed dosing along with a detailed dosing schedule	Development	Yes, using retrospective data from hospital	[60]
IDDAP	China	HIC	Patient	Health care facilities (country of target implementation not specified)	Disease diagnosis and antibiotic prescription	Clinician	Computer software	Hierarchical conceptual schema	(i) Disease name possibility for diagnosis, (ii) Recommendation for therapy approaches (iii) Suggestion unrestricted antibiotics, (iv) Antibiotic introduction, and (v) Relevant medical records.	Development	Yes, utilizing metric that evaluates the knowledge comprehensiveness of the generated ontology	[82]
VetAfrica	Ethiopia	LIC	Cattle	Farms in Ethiopia	Diagnosis of cattle diseases in low resource setting	Veterinarian	Mobile health application	Bayesian	List of differental diagnosis	Implementation	No information	[36]
COMPASS	Switzerland	HIC	Patient	Hospitals in Switzerland	Antimicrobial prescription	Physician	Computer software	No information	Providing clinican with indication-specific treatment recommendations based on local guidelines	Development	Yes, by user validation bsaed on guideline	[17]
Comorbidities Manager	United Kingdom	HIC	Patient	Health care facilities (country of target implementation not specified)	Providing commorbidities alert on the treatment recommendation	Health-care professional	Web-based application, mobile health application	No information	Treatment recommendation based on patient commorbidities	Implementation	No information	[56]
DataPig	Australia	HIC	Swine	Farms in Australia	Recording and decision support system For Swine production and health	Farm worker and veterinarian	Mobile health application	No information	(i) Accurate medical treatment and dosage instructions based on animal class, number of animals and clinical signs of disease (ii) Automatic dose calculation of individual and group water treatments (iii) Monitor active treatments via individual treatment cards (iv) Administer routine vaccinations for all classes of pigs	Implementation	No information	[31]
SpectrumTM app.	Canada	HIC	Patient	Tertiary-care academic hospitals in Canada	Antimicrobial prescription and antimicrobial stewardship	Health-care professional	Mobile health application	No information	Advises on management of antimicrobial allergy, prophylaxis, dosing, duration and de-escalation strategies for antimicrobial prescription	Implementation	No information	[15]
Jiang, et al	China	HIC	Patient	Health care facilities (country of target implementation not specified)	Diagnosis of respiratory disease	Clinician	Web-based application	Bayesian	Probability of disease diagnosis	Development	Yes, by doctros that validated the clinical efficacy by using 50 clinical cases, including 10 kinds of respiratory disease	[21]
Guidance MS	Australia	HIC	Patient	Hospitals in Australia	Guides prescribers on appropriate use and generates approvals for antimicrobials	Clinician	Computer software	No information	(i) Provide drug formularies (ii) triage patients on high-risk drugs or who have serious conditions needing specialist review	Implementation	No information	[18]
CPT Tool	Germany	HIC	Patient for oncologic surgery	Hospital in Germany	Diagnostics, treatment, and outcomes predicition of oncologic patient	Physician	Web-based application	Bayesian	(i) Probability of Laringeal Cancer diagnosis (ii) Probability of treatment recommendation incluing operative procedure (iii) Probability of treatement outcome	Development	Yes, utilizing Medical Information and Model Management System (MIMMS) ‘Validation and Quality Management’	[75]
McRae, et al	United States of America	HIC	Patient	Clinics and hospitals in USA and China	Covid 19 disease severity asessment	No specific information on the user	Mobile Health application	Lasso logistic regression	(i) Recommendation for biomarker-based testing and/or hospitalization (ii) Probability of mortality	Development	Yes	[57]
Hemophilia DST	United States of America	HIC	Pediatric Patient	Pediatric hospitals in USA	Individual dosing based on antihemophilic factor	Health-care professional (Physician, Pharmacist, Nurse)	Computer software	(i) Nonlinear least square (ii) Curve-stripping (iii) Levenberg Marquardt’s (iv) Nested logic functions (v) Superposition principle (vi) Decision tree	(i) Laboratory result presentation and visualitation (ii) Modelling result of value of population pharmacokinetic (popPK) (iii) Treatment simulation including dose, interval, peak, or trough for prophylaxis (iv) Report on selected treatment recommendation	Development	No information	[23]
Smart Diabetic Screening and Managing Software	Iran	LMIC	Patient	Health therapeutic centers in Iran	Diabetes management	Physician	Web-based application	No information	(i) Physical activity status (ii) Laboratory test result (iii) Foot examination result (iv) Recommendation of Hypoglycemic agents medication (v) Scenario based case planning	Development	No information	[58]
Chronicals	Belgium	HIC	Patient	Hospital in Belgium	Headache diagnosis	Physician	mobile health application and Web-based application	Decision tree	i) Generates an interpretable decision tree to support physicians in formulating the correct diagnosis (ii) Result visualization of headache symptomps and diagnosis	Development and trial	Yes, by calculating the accuracy and kernel score using 100 simulations with 5-fold cross-validatio	[53]
PREFASEG	Spain	HIC	Patient	Primary care in Spain	Treatment alert and recommendation	Physician	Computer software	No information	(i) Therapeutic recommendation (ii) Alerts (e.g. drug interaction, duplicate therapies, contraindications)	Implementation	No information	[59]
LHSPred	India	MIC	Patient	India (Target healtcare setting not specified)	Predicting lung health severity for covid 19 diagnosis	Clinician and patient	Web-based application	Support Vector Regression (SVR) and Multi-Layer Perceptron Regression (MLPR)	(i) Computed tomography severity score (CTSS) prediction (ii) Confidences value of predicting of high and low risk of pneumonia (iii) Plot showing the densities of high risk, low risk, and the predicted CTSS	Development	Yes, using covid-19 patients data from publicly avilable dataset	[83]
DESTINY	Germany	HIC	Patient with neurological disorder	Health care facilities in Germany	Individualized treatement recommendation and treatment prognosis	Clinicians and patient	Web-based application and mobile health application	Bayesian	(i) Provide personalized treatment application, (ii) Identification of side effects treatment interactions, (iii) Patient portal for therapy decisions (iv) Predicition of treatment response	Implementation	No information	[69]
Chatzakis, et al	Greece	HIC	Pediatric Patient	Target healtcare setting and country of implementation not specified	Pediatric cardiovascular disease screening	Clinician	Computer software	No information	Generating individual cardiovascular disease risk profile for each child by combining several risk scores including personal and family history and ECG findings.	Development and implementation	Yes, using 53 data from available paper-based health records	[26]
SMART on FHIR	Japan	HIC	Diabetic patient	Target healtcare setting and country of implementation not specified	Review relevant patient parameters, select treatment goals, and review alternate treatment strategies	Clinician and patient	Web-based application	No information	(i) Treatment goals (ii) Prediction on the likelihood of treatment goal (iii) treatment option (iv) treatment review	Development	Yes, using patient care data from University of Utah Health	[61]
GuLiNav	Germany	HIC	Patient	Target healtcare setting and country of implementation not specified	Providing guideline-based treatment advice	Clinician	Computer software	Business process and model notation (BPMN)	(i) Generate visualisation of context-specific guideline and (ii) Providing overview of the treatment situation	Development	Yes, utilzing a method by Russel[ref] to exploiting the workflow control pattern	[24]
Eudaley ST, et al	United States of America	HIC	Patient with Urinary Tract Infection	University-affiliated family medicine resident clinic in USA	Guide diagnosis and antibiotic prescribing for Uncomplicated Urinary Tract Infectiions	Physician	Computer software	No information	(i) History of present illness (HPI) comparison with diagnosis description with associated signs and symptoms (ii) Automatically populated laboratory test result - Empiric antimicrobial selection based on the stratification of uncomplicated or complicated cystitis or pyelonephritis - Evidence based antimicrobial regimens (e.g drug, dose, route, frequency, duration) for treatment	Development and implementation	No information	[70]
Shanbehzadeh M, et al	Iran	LMIC	Patient	Hospital in Iran	Diagnosis of covid 19	Physician	Computer software	Neural network	covid 19 diagnosis output based on the 18 variables submitted to the system	Development	Yes, using Covid-19 data from hospital	[54]
AutoKinetics	Netherland	HIC	Critically ill patient	Hospital in Netherland	Real-time model informed antibiotic dosing at the bedside of critically ill patients	Physician	Computer software	(i) Clinical dosing algorithm (ii) Bayesian	antibiotic dosage advise	Development and implementation	Yes, using rerospective data from hospitals	[65]
OpenEHR	Germany	HIC	Pediatric Patient	Paediatric intensive care in Germany	Automated systemic inflammatory response syndrome (SIRS) detection in pediatric intensive care	Clinician	Computer software	(i) Open Source Business Rule Management System (BRMS) Drools (ii) Drools Expert (rule engine) (iii) Drools Fusion	SIRS event identification on pediatric patient through graphical interface that based on patient heart rate, respiratory rate and mechanical ventilation, temperature, leukocytes and neuthorphils, and sistolic blood pressure	Development and implementation	No information	[61]
App	Bangladesh	LMIC	Pediatric Patient	Health care facilities in Bangladesh and Mali	prediction acute diarrhea in children 0–59 months caused by viral disease	Clinician	Mobile health application	Bayesian	probability of virald diarrhea	Develoment and implementation	Yes, External validation study using prosepective observational cohort study on childern with Acute diarrhea	[62]
GekkoCompass	Finland	HIC	Pet animal	Animal hospital and clinic (country of implementation not specified)	Diagnosis and treatment for pet animal	Veterinarian	Web-based application	No information	Ranked list of differential diagnosis and tretament	Implementation	No information	[29]
VisualDx	United States of America	HIC	Patient with dermatology symptomps	Health care facilities (country of implementation not specified)	Diagnosis of dermatology diseases	Clinician	Web-based application	No information	List of differential diagnosis	Implementation	No information	[22]
Pig333	United States of America	HIC	Pig	Farms at global countries	Diagnosis of swine diseases	Veterinarian	Web-based application	No information	List of differential diagnosis	Implementation	No information	[78]
Apnea diagnosis app	Spain	HIC	Patient with Obstructive sleep apnea (OSA)	Hospital	Diagnosis of Obstructive sleep apnea (OSA)	Physician	Computer software	Bagged trees algorithm, Mamdanitype fuzzy inference system	Risk level and recommended action	Development	No information	[71]
Mai, et al	Germany	HIC	Patient with hypertension	Target healtcare setting and country of implementation not specified	Treatment recommendation for patient with hypertension	Physician	Web-based application	No information	Personalized treatment recommendation, contraindication probability	Development	Yes, by usability evaluation with expert and user	[72]
SLE-T2T	Netherland	HIC	Patients with systemic lupus erythematosus	Target healtcare setting and country of implementation not specified	Treatment recommendation for patient with systemic lupus erythematosus	Clinician and healthcare personel	Web-based application	IF/THEN statements in a prespecified decision table	Treatment recommendation based on the severity of systemic lupus erythematosus	Development	Yes, by usability evaluation with expert and user	[73]
TRIM	United States of America	HIC	Older adults patients with polypharmacy	Target healtcare setting and country of implementation not specified	Treatment for older adults patients with polypharmacy	clinician	Computer software	IF/THEN rules	Treatment recommendation	Development	No information	[66]
Sepsis Screen	United States of America	HIC	Patient	Hospital	Diagnosis of sepsis	Health-care professional (Physician, Pharmacist, Nurse)	Computer software	No information	Sepsis prediction	Development	yes, by conducting cohort study with expert and user	[55]
No information	Kazakhstan	MIC	Cattle	Farm	Diagnosis of cattle disease	Veterinarian	Web-based application	No information	Performing diagnostics of diseases by symptoms and viewing the medication registry	Development	No information	[76]
IVAN	France	HIC	Cattle	Farm	Necropsy recommendation and diagnosis	Veterinarian	Web-based application, mobile health application	Bayesian	Recommendation for necropsy and probability of diagnosis	Development	No information	[77]
Consultant	United States of America	HIC	Dogs Cats Cattle Horses Sheep Goats Swine Birds and Poultry	Animal hospital and clinic (country of implementation not specified)	diagnosis of animal disease	Veterinarian	web-based	No information	List of differential diagnosis	Implementation	No information	[81]
Sofie	Canada	HIC	Pet animal	Animal hospital and clinic (country of implementation not specified)	Daignosis and treatment of pet animal disease	Veterinarian	web-based and mobile health application	Machine learning (IBS watson augmented artificial inteligence system)	List of differential diagnosis and medicine dosage recommendation	Implementation	Yes, with 50 practicing veterinarians from across North America	[79]
IDEXX VetConnect Plus	United States of America	HIC	Pet animal	Animal hospital and clinic (country of implementation not specified)	diagnosis of pet animal based on laboratoty test results interpretation	Veterinarian	computer software and mobile health application	No information	List of differential diagnosis	Implementation	No information	[80]
